# Supplementary material for: Family meal frequency and its association with food consumption and nutritional status in adolescents: A systematic review
Source: PLoS One. 2020 Sep 18;15(9):e0239274. doi: 10.1371/journal.pone.0239274 (PMC7500660; doi:10.1371/journal.pone.0239274)
Supplement: S2 File — (XLSX) [file pone.0239274.s004.xlsx]

## Sheet: NOS Cross sectional
			Selection (max 5 stars)				Comparability (max 2 stars)	Outcome (max 3 stars)		Final classification
Ref	Author, year	Title	1	2	3	4	1	1	2	-
17	Alamri, 2020	Family meal associated with better dietary quality during adolescence	b*	a*	c	a**	a*b*	c*	a*	good
41	Arcan et al., 2019	Fill "half your child's plate with fruits and vegetables": Correlations with food-related practices and the home food environment	b*	b	c	b*	a* b*	c*	a*	fair
18	Babajafari et al., 2011	Family Food Behaviours and Adolescents’ Overweight Sta- tus: A Mother-Offspring Link Study	b*	a*	a*	b*	a* b*	c*	a*	good
43	Conlon et al., 2019 Conlon et al., 2015	Home Environment Factors and Health Behaviors of Low-income, Overweight, and Obese Youth	a*	a*	c	b*	a* b*	c*	a*	good
44	Demissie et al., 2015	The Association of Meal Practices and Other Dietary Correlates With Dietary Intake Among High School Students in the United States, 2010	a*	a*	a*	b*	a* b*	c*	a*	good
21	Farajian et al., 2014	Hierarchical analysis of dietary, lifestyle and family environment risk factors for childhood obesity: the GRECO study	a*	a*	c	a**	a*	c*	a*	good
45	Feldman et al., 2007	Associations between Watching TV during Family Meals and Dietary Intake Among Adolescents	b*	a*	a*	a**	a* b*	c*	b	good
46	Fink et al., 2014	Family Meals and Diet Quality Among Children and Adolescents in North Carolina	a*	b	b	b*	a*	c*	b	fair
22	Frank et al., 2019	Prevalence and temporal trends of shared family meals in Germany	a*	a*	c	b*	a* b*	c*	a*	good
12	Fulkerson et al., 2008	Family Meal Frequency and Weight Status Among Adolescents: Cross-sectional and 5-year Longitudinal Associations	a*	a*	c	a**	a*b*	c*	a*	good
23	Fulkerson et al., 2009	Are there nutritional and other benefits associated with family meals among at-risk youth?	c	a*	c	a**	a* b*	c*	a*	good
47	Gilman et al., 2000	Family Dinner and Diet Quality Among Older Children and Adolescents	a*	a*	b	b*	a* b*	c*	a*	good
48	Giray & Ferguson, 2018	Say yes to ""Sunday Dinner"" and no to ""Nyam and Scram"": Family mealtimes, nutrition, and emotional health among adolescents and mothers in Jamaica	a*	a*	c	b*	a* b*	c*	a*	good
24	Goldfield et al., 2011	Family meals and body mass index among adolescents: effects of gender	a*	b	c	a**	a* b*	c*	a*	good
49	Granner & Evans, 2016	Variables Associated With Fruit and Vegetable Intake in Adolescents	c	b	a*	b*	a* b*	c*	a*	fair
50	Haapalahti et al., 2003	Meal patterns and food use in 10- to 11-year-old Finnish children	a*	a*	a*	b*	a* b*	c*	a*	good
25	Haghighatdoost et al., 2017	Family Dinner Frequency is Inversely Related to Mental Disorders and Obesity in Adolescents: the CASPIAN-III Study	a*	a*	a*	a**	a* b*	c*	a*	good
51	Hong et al., 2019	Nutritional Quality of Breakfast among Korean School-Aged Children and Adolescents Depending on Eating Together as a Family: Based on the Data from the 2013-2014 Korea National Health and Nutrition Survey	a*	a*	c	b*	a* b*	c*	a*	good
27	Horning et al., 2016	Associations between nine family dinner frequency measures and child weight, dietary and psychosocial outcomes	b*	b	c	b*	a* b*	c*	b	fair
28	Horning et al., 2017	Family dinner frequency interacts with dinnertime context in associations with child and parent BMI outcomes	b*	b	c	b*	a* b*	c*	b	fair
29	Kubik et al., 2015	Alternative High School Students: Prevalence and Correlates of Overweight	c	b	c	b*	a* b*	c*	a*	fair
52	Larson et al., 2007	Family Meals during Adolescence Are Associated with Higher Diet Quality and Healthful Meal Patterns during Young Adulthood	b*	b	c	b*	a* b*	c*	a*	fair
30	Larson et al., 2013	Eating Breakfast and Dinner Together as a Family: Associations with Sociodemographic Characteristics and Implications for Diet Quality and Weight Status	b*	b	c	b*	a* b*	c*	a*	fair
31	Larson et al., 2013	Home/Family, Peer, School, and Neighborhood Correlates of Obesity in Adolescents	b*	b	c	b*	a* b*	c*	a*	fair
53	Larson et al., 2016	Eating breakfast together as a family: mealtime experiences and associations with dietary intake among adolescents in rural Minnesota, USA	b*	b	c	b*	a* b*	c*	a*	fair
54	Leech et al., 2014	Family food involvement and frequency of family dinner meals among Australian children aged 10–12 years. Cross-sectional and longitudinal associations with dietary patterns	a*	a*	c	b*	a* b*	c*	a*	good
57	Makansi et al., 2018	Fruit and vegetable intake among Emirati adolescents: a mixed methods study	a*	a*	c	a**	a*b*	c*	a*	fair
58	Martins et al., 2019	Eating meals with parents is associated with better quality of diet for Brazilian adolescents	a*	a*	c	a**	a* b*	c*	a*	good
32	Ness et al., 2012	Correlates of Overweight and Obesity Among American Indian/Alaska Native and Non-Hispanic White Children and Adolescents: National Survey of Children’s Health, 2007	a*	a*	c	b*	b*	c*	a*	good
11	Neumark-Sztainer et al., 2003	Family meal patterns: Associations with sociodemographic characteristics and improved dietary intake among adolescents	d	b	c	b*	a* b*	c*	a*	fair
59	Oliveira et al., 2018	Association of dietary intake with eating behavior, screen time, and physical activity among Brazilian adolescents	a*	a*	c	a**	b*	c*	a*	good
33	Sedibe et al., 2018	Dietary Habits and Eating Practices and Their Association with Overweight and Obesity in Rural and Urban Black South African Adolescents	a*	a*	c	b*	a* b*	c*	a*	good
36	Taveras et al., 2005	Family Dinner and Adolescent Overweight	a*	a*	a*	b*	a* b*	c*	a*	good
60	Totland et al., 2017	Correlates of irregular family meal patterns among 11-year-old children from the Pro Children study	a*	a*	c	b*	a* b*	c*	a*	good
38	Utter et al., 2008	Relationships between frequency of family meals, BMI and nutritional aspects of the home food environment among New Zealand adolescents	a*	a*	c	b*	a* b*	c*	a*	good
39	Utter et al., 2013	Family Meals among New Zealand Young People: Relationships with Eating Behaviors and Body Mass Index	a*	b	c	b*	a* b*	c*	a*	fair
37	Vik et al., 2016	Regular family breakfast was associated with children's overweight and parental education: Results from the ENERGY cross-sectional study	a*	a*	c	b*	a* b*	c*	a*	good
61	Walton et al., 2018	Exploring the Role of Family Functioning in the Association Between Frequency of Family Dinners and Dietary Intake Among Adolescents and Young Adults	b*	a*	c	a**	a b*	c*	a*	good
63	Woodruff at al., 2010	Healthy eating index-C is positively associated with family dinner frequency among students in grades 6–8 from Southern Ontario, Canada	b*	a*	c	b*	a* b*	c*	a*	good
62	Woodruff et al., 2009	Associations Between Family Dinner Frequency and Specific Food Behaviors Among Grade Six, Seven, and Eight Students from Ontario and Nova Scotia	d	b	c	a**	a* b*	c*	a*	fair
64	Woodruff et al., 2014	The associations of meals and snacks on family meals among a sample of grade 7 students from Southwestern Ontario	a*	b	c	a**	a* b*	c*	a*	good
40	Wurbach et al., 2009	Meal patterns among children and adolescents and their associations with weight status and parental characteristics	a*	b	c	b*	a* b*	c*	a*	fair

## Sheet: NOS cohort
			Selection				Comparability	Outcome (max 3 stars)			Final classification
Ref	Author, year	Title	1	2	3	4	1	1	2	3	-
42	Burguess-champoux., 2009	Are Family Meal Patterns Associated with Overall Diet Quality during the Transition from Early to Middle Adolescence?	b*	a*	b*	b	a*	c	a*	b*	good
19	Chang and Halgunseth, 2014	The Association Between Family Meals and Early-Adolescents’ Weight Status Change in the Context of Parental Discipline Practices: The Moderating Roles of Ethnicity and Acculturation	a*	a*	c	b	a*b*	c	a*	b*	good
20	Chen et al., 2019	Positive parenting improves multiple aspects of health and well-being in young adulthood"	a*	a*	c	b	a* b*	c	a*	c	fair
12	Fulkerson et al., 2008	Family Meal Frequency and Weight Status Among Adolescents: Cross-sectional and 5-year Longitudinal Associations	b*	a*	b*	b	c	c	a*	b*	good
26	Hassan et al., 2019	"Breakfast Consumption, Family Breakfast, and Adiposity Trajectory in Adolescence-The Adolescent Nutritional Assessment Longitudinal Cohort Study"	b*	a*	c	b	a* b*	c	a*	b*	good
52	Larson et al., 2007	Family Meals during Adolescence Are Associated with Higher Diet Quality and Healthful Meal Patterns during Young Adulthood	b*	a*	c	b	a* b*	c	a*	b*	good
42	Leech et al., 2014	Family food involvement and frequency of family dinner meals among Australian children aged 10–12 years. Cross-sectional and longitudinal associations with dietary patterns	a*	a*	c	b	a* b*	c	a*	c	fair
55	Lipsky et al., 2015	Trajectories of eating behaviors in a nationally representative cohort of U.S. adolescentes during the transition to young adulthood	a*	a*	c	b	a* b*	c	a*	c	fair
56	Lipsky et al., 2017	Diet quality of US adolescents during the transition to adulthood: changes and predictors	a*	a*	b*	b	a* b*	c	a*	c	good
34	Sen, 2006	Frequency of Family Dinner and Adolescent Body Weight Status: Evidence from the National Longitudinal Survey of Youth, 1997	a*	a*	b*	b	a* b*	c	a*	d	good
35	Smith-Price et al., 2009	A Longitudinal Examination of Family Processes, Demographic Variables, and Adolescent Weight	b*	a*	b*	b	a* b*	c	a*	d	good
36	Taveras et al., 2005	Family Dinner and Adolescent Overweight	a*	a*	c	b	a* b*	c	a*	c	fair
