# Supplementary material for: Family meal frequency and its association with food consumption and nutritional status in adolescents: A systematic review
Source: PLoS One. 2020 Sep 18;15(9):e0239274. doi: 10.1371/journal.pone.0239274 (PMC7500660; doi:10.1371/journal.pone.0239274)
Supplement: S1 Data — (XLSX) [file pone.0239274.s006.xlsx]

## Sheet: Sheet1
N	Study	Author	Year	Country	Funding	Objective of the Study	Study Design	Inclusion/Exclusion Criteria	Recruitment Methods	Age (mean/range)	Gender	Ethnicity	Socioeconomic Status/ Education	FFM question	Meal evaluated	Period of time	Frequency of Family Meals	Methods	Measure FM	Measure outcome variable	Variables	Responsible for reporting frequency of family meals	Number of Participants	Dropout Rate	Reported Simplified Results
36	Fill "half your child's plate with fruits and vegetables": Correlations with food-related practices and the home food environment	Arcan et al.	2019	United States of America	National Institute of Diabetes and Digestive and Kidney Diseases of the National Institutes of Health	To examine the prevalence of parental report of children’s adherence to USDA’s MyPlate guidelines of ‘half of plate filled with fruits and vegetables (FV)” and to examine what food related practices were associated with frequency of serving half the plate of FV	Cross-Sectional	Families that did not speak English, the children had a health condition that prevented them from participating, or children had age- and gender-adjusted body mass index (BMI) below the 50th percentile	Recruitment included the recreation center staff posting flyers in the buildings and emailing the flyer to past center program participants as well as study staff attending sports and community events held at the recreation locations and setting up tables with games and sign-up sheets where they distributed flyers to interested families	10.3/ 8-12 yo	Male: 53% Female: 47%	Hispanic: 9% Not hispanic: 91% Race African American: 18% American Indian: 2% Asian: 2% White: 68% More than one race: 10%	Not reported	During the past seven days, how many times did all or most of your family living in your home eat dinner together?	Dinner	A week	Descriptive results not reported	Intake of fruits and vegetables was evaluated using three 24-hour dietary recall interviews. Diet quality was assessed usinh the Healthy Eating Index-2010 (HEI-2010) Home availability of FV was measured with the validated Home Food Inventory Anthropometric measures (weight and height) were evaluated by trained staff using a scale and a portable stadiometer, and Body Mass Index (BMI) was calculate…	Number of dinners last week (Never through 7)	Children having half their plate filled with fruits and vegetables	Dietary intake Diet quality Child's fruit and vegetable intake reported by parents Family meal expectations and conversations Food talk at dinner Child helps to choose/prepare meals & snacks Parent self-efficacy to prepare a healthy meal Parent and child cooking skills Meal planning strategies Frequency of family dinners Home availability of fruits and vegetables Economic assistance Anthropometri…	Parents reported frequency of family meals	160	Not Applicable	Significant positive associations were observed only between the "half plate FV" and Family dinner frequency
13	Family Food Behaviours and Adolescents’ Overweight Status: A Mother-Offspring Link Study	Babajafari et al.	2011	Australia	School of Health and Nutrition, Shiraz University of Medical Science Scholarship (Ministry of Health, Islamic Republic of Iran). The core study was funded by the National Health and Medical Research Council of Australia.	To examine the influence of some aspects of family food behaviours on adolescents overweight.	Cross-Sectional	Participants from the Mater-University of Queensland Study of Pregnancy (MUSP) whose data on BMI were available.	Participants were from the MUSP, a longitudinal study of a birth cohort of 7,223 women and their offspring.	12-15 years	Male: 51.9% Female: 48.1%	White: 91%	Middle to higher income: 92% 84% of the mothers completed secondary school or higher education.	How often does your family sit down to eat a meal together?	Any	A week	Once / less than once a week: 4.78% A few times a week:17.4% At least once a day: 77.8%	BMI was calculated using measured weight and height and nutritional status was assessed using BMI percentiles The other variables were assessed using a questionnaire with 3 groups of questions: Psychosocial influences, behavioural influences and life-style factors	Once a day, few times a week, once a week, less than once a week	BMI mean	Psychosocial influences Behavioural influences Life-style factors Anthropometric measures	Mothers and children reported the frequency of family meals.	3862	Not Applicable	Only family's attitude toward eating together was significantly and inversely associated.
37	Are Family Meal Patterns Associated with Overall Diet Quality during the Transition from Early to Middle Adolescence?	Burgess-Champoux et al.	2009	USA	Maternal and Child Health Bureau, Health Resources and Service Administration, Department of Health and Human Services.The Bell Institute of Health and Nutrition, General Mills and the Adolescent Health Protection Training Program from the Centers for Disease Control and Prevention (CDC).	To examine the longitudinal associations of participation in regularly family meals with eating habits during adolescence.	Longitudinal	Adolescents in seventh or eighth grade from urban and suburban public middle schools within the St. Paul/Minneapolis metropolitan area.	Data from the project EAT. This project ocurred in 2 times (EAT-I: 1998-1999; EAT-II: 2003-2004), Project EAT-II (Time 2) aimed to resurvey the original participants by mail to examine changes in eating patterns and weight.	12.8 (baseline) 17.2 (follow-up)	Male: 45% Female: 55%	Descriptive results not reported White, (b) black or African American, (c) Hispanic or Latino, (d) Asian American, (e) Hawaiian or Pacific Islander, or (f) American Indian or Native American	Not reported	‘During the past 7 days, how many times did all, or most, of your family living in your house eat a meal together?	Any	A week	(Meal Frequency - Days in past Week) Males: Breakfast - 4,3 Lunch - 5,8 Dinner - 6,7 Fast Food - 1,5 Females: Breakfast - 4,3 Lunch - 5,2 Dinner - 6,2 Fast food - 1,9	Food consumption was evaluated using the Youth and Adolescent Food Frequency Questionnaire (YAQ) The other variables were included in the Project EAT survey instrument, based on the Social Cognitive Theory from Brandura, with usage of focus groups with the adolescents.	Regular family meals (5 or more family meals per week)	Dietary intake, frequency of meals, and fast-food intake patterns	Frequency of family meals Meal Frequency Semiquantitative YAQ for dietary intake Sociodemographic characteristics	Adolescents reported the Meal Frequency.	677	0.28	The more the adolescent participated in family meals, the more healthful was its diet.
14	The Association Between Family Meals and Early-Adolescents’ Weight Status Change in the Context of Parental Discipline Practices: The Moderating Roles of Ethnicity and Acculturation	Chang & Halgunseth	2014	USA	None	To examine the influence of acculturation and ethnicity on the intaraction between parental control and family meals on adolescent weight status change.	Longitudinal	Children with complete height and weight data from both fifth and eighth grade were eligible to participate. Children who weighed less than 2,000 g at birth were excluded to reduce alternative explanations.	Participants were selected from schools nationwide via a multistage probability sampling design.	Age at fifth grade: 11 yo	Male: 49% Female: 51%	White/Non-Hispanic: 64% African American: 9% Hispanic: 16% Other Ethnicities: 10%	High school diploma or below: 21% At least college education: 79% English as primary language spoken at home: 81%	Parents reported the number of times in a typical week that ‘‘Your family eats the evening meal together.’’ In addition, parents reported the number of times in a typical week that the family ate breakfast (e.g., ‘‘At least some of the family eats breakfast together.’’).	Breakfast and dinner	A week	Breakfast and dinner/week: White: 9.34 Black: 7.84 More acculturated Hispanic: 8.77 Less acculturated Hispanic: 8.92	Anthropometric measures (weight and height) were taken twice. Nutritional status were assessed through BMI percentiles. Child and household routines data were obtained from parents via computer-assisted telephone or personal interviews.	Mean number of family meals per week	Nutritional status (normal weight or overweight)	Child/Adolescent weight status Demographic variables Household and child routines	The parents and adolescents reported the frequency of family meals	6180	0.1	Findings from this study revealed association of high frequency of family meals with unhealthy weight status change for less acculturated Hispanic adolescentes who experienced low parental behavioral control at home.
15	Positive parenting improves multiple aspects of health and well-being in young adulthood	Chen et al.	2019	USA	Templeton Foundation and the US National Institutes of Health	To examine the associations between multiple aspects of parenting (including parent–child relationship satisfaction concerning love, parental authoritativeness and family dinner frequency) and various subsequent offspring psychosocial, mental, behavioural and physical health and well-being outcomes.	Longitudinal	Being a participant of the Growing Up Today Study 1	Not reported	12.78/ 10-17 yo	Male: 36.56% Female: 63.44%	Non-Hispanic White: 93.49%	Pretax household income <$50,000: 11.85% $50,000-$74,999: 25.18% $75,000-$99,999: 22.31% ≥$100,000: 40.66% Mother’s subjective SES in the US (range: 1-10): mean 7.23 (1.30)	How often do you sit down with other members of your family to eat dinner or supper?	Dinner or supper	Undefined Possible answers (never to everyday)	Prior frequency of family dinner (covariate) - 1996 Never or some days: 15.93% Most days: 39.05% Every day: 45.01% Frequency of family dinner (exposure) - 1997 Never or some days: 19.12% Most days: 41.92% Every day: 38.96%	All the variables were assessed through a questionnaire build to GUTS study Anthropometric measures (weight and height) were reported by the adolescents	Never or somedays; most days; everyday	Nutritional status (overweight or obesity)	Anthropometric measures Frequency of family dinner Psychological Well-being Character strengths Parenting styles Offspring satisfaction with the parent–child relationship Physical health Mental health Health behavioral outcomes	Adolescents reported the frequency of family meals.	8746	Not reported	Frequency of family dinners was not statistically associated to the nutritional status
38	Home Environment Factors and Health Behaviors of Low-income, Overweight, and Obese Youth	Conlon et al. (Conlon et al.)	2019 (2015)	USA	National Institutes of Health; National Center for Advancing Translational Sciences (NCATS)	To evaluate cross-sectional associations between children’s diet and physical activity behaviors and components of the home environment, including parenting practices, family meal habits, home availability of fruits/ vegetables, home availability of sugar-sweetened beverages, and home availability of screen-media and physical activity resource.	Cross-sectional	Inclusion: Overweight or obese children enrolled to receive primary care in the North Bronx Health Network Exclusion: chronic illness (e.g., diabetes), impairments that would affect ability or safety to follow study protocols, treatment with medications to affect body weight, and enrollment in other weight management programs.	Recruitment was realized by pediatricians in a medical center	10/ 7- 12 yo	Male: 46.2% Female: 53.8%	Hispanic or Latino: 74.8% Non-Hispanic Black: 18.2% Other: 7.0%	Not reported	How many times does your family sit down together for dinner?	Dinner	Undefined Possible answers (never; once per month; 2-3 times per month; 1-3 times per week; 4+ times per week)	More frequent (≥ 1-3 times per week): 76.9% Less frequent (≤2-3 times/month): 23.1%	Parenting practices were evaluated through The Parenting Practices for Eating and Activity Scale (PEAS), a validated instrument Dietary intake was evaluated using the Block Kids 2004 Food Frequency Questionnaire Physical activities were measured using the Actigraph GT3X accelerometer Anthropometric measures (weight and height) were measured by trained research staff, and nutritional status was as…	Frequently (≥ 1-3 times per week) or less frequently (≤2-3 times/month)	Children’s fruit, vegetable, and sugar-sweetened beverage (SSB) intake	Children’s dietary intake Children’s physical activity Anthropometric measures Sociodemographic measures Family meal habits Home fruit/vegetable and SSB availability Home screen-media availability Home physical activity resource availability	Parents reported the frequency of family meals.	301	Not applicable	Children that had more frequently family meals were more likely to consume fruits and vegetables
39	The Association of Meal Practices and Other Dietary Correlates With Dietary Intake Among High School Students in the United States, 2010	Demissie et al.	2015	USA	None	To examine behavioral and environmental factors that may be related to dietary behaviors among U.S. high school students.	Cross- Sectional	All students in selected classes from public and private schools were eligible to participate.	The National Youth Physical Activity and Nutrition Study (NYPANS), was the data source for this analysis. This study included a nationally representative, cross-sectional sample of U.S. high school students. In each participating school, one or two classrooms from either a required subject (e.g., English or social studies) or a required period (e.g., homeroom or second period) were randomly selec…	Not reported	Male: 50.6% Female: 49.4%	Non-Hispanic White: 57.7% Non-Hispanic Black: 14.9% Hispanic: 18.9% Other Race/ethnicity: 8.5%	Not reported	During the past 7 days, on how many days did you eat dinner at home with at least one of your parents or guardians?	Breakfast, lunch and dinner	A week	Ate dinner with a parent or guardian 5-7d (last week): Female Students: 59% Male Students: 62.4%	Students anonymously completed the National Youth Physical Activity and Nutrition Study questionnaire (self-administered instrument) in their classrooms during a regular class period in the spring of 2010. Responses were recorded directly on a computer-scannable questionnaire booklet.	Percentage of adolescents that ate dinner with a parent or guardian 5-7 d per week	Meal practices (bring lunch from home, eating in fast food restaurants, school lunch choice, eating dinner at home), meal frequency, snack availability, dietary intake	Dietary intake Behavioral and environmental correlates of dietary intake, including meal frequency, meal practices at home and at school, and snack availability at home.	The students reported the frequency of family meals.	11.429	Not applicable	For both male and female students,eating breakfast 7 days during the past week, bringing lunch to school from home, eating dinner with a parent or guardian 5 to 7 days during the past week, and most of the time/always having fruits and vegetables to snack on in the home were mostly associated with healthful dietary behaviors
16	Hierarchical analysis of dietary, lifestyle and family environment risk factors for childhood obesity: the GRECO study	Farajian et al.	2014	Greece	The General Secretariat of Consumers-Greek Ministry of Development, Hellenic Association of Food and Beverage Companies, Coca Cola Hellas, Coca Cola Hellenic Bottling Company, Cereal Partners Hellas, FAGE SA, Unilever Hellas, Nestle Hellas and Kraft Foods Hellas. This research has also been cofinanced by the European Union (European Social Fund—ESF) and Greek national funds through the Operationa…	To recognize the most important dietary and physical activity habits, sedentary behaviors, plus parental influences that are associated with childhood overweight and Obesity, in a cross-sectional sample of school children.	Cross - Sectional	All children from the selected public primary schools whose parents signed the parental consent.	Under the context of the GRECO (Greek Childhood Obesity) study during 2009, a representative number of randomly selected public primary schools (fifth and sixth grade primary school children) were invited to participate in the study, according to a stratified sampling procedure by 10 regions of the country.	10-12 yo	Male: 47.5% Female: 50.7%	Not reported	Income of father: €<10 500 14.2% (normal weight) 14.8% (overweight/obese) €10 500–12 000 19.4% 21.4% €12 000–30 000 54.6% 51.5% €30 000–70 000 10.6% 9.8% €>70 000 1.3% 2.5% Income of mother: €o10 500 32.4% 35.3% €10 500–12 000 18.9% 20.5% €12 000–30 000 44.0% 39.9% €30 000–70 000 3.8% 2.9% €>70 000 0.9% 1.4%	The participants reported the frequency of having meals together with the whole family or at least with one family member per week	Any	A week	Normal weight Rare: 5.4% 1-2 times p/week: 18.6% 3-4 times p/week: 18.1% 5-6 times p/week: 16.2% Daily: 41.7% Overweight/obese Rare: 6.5% 1-2 times p/week: 22% 3-4 times p/week: 18.5% 5-6 times p/week: 12.6% Daily: 40.4%	Weight was measured by a scale, and the height was measured by an stadiometer. Children's dietary assessment was based on a validated self-reported, semiquantitative picture-aid food frequency questionnaire, which consisted of 48 food items commonly used in the local Greek cuisine.	Rare; 1-2 times per week; 3-4 times per week; 5-6 times per week; daily	Nutritional status (normal weight or overweight)	Anthropometric Characteristics Dietary and Eating Behavior Assessments Physical Activity Questionnaire for older Children Demographic Characteristics from parents and children	The students reported the frequency of family meals.	4552	Not applicable	The most important predictors of childhood Overweight/Obesity were breakfast frequency, daily number of meals and snacks, the frequency of family meals, having both a TV and a PC/video game player in the bedroom and study hours on weekdays.
40	Associations between Watching TV during Family Meals and Dietary Intake Among Adolescents	Feldman et al.	2007	USA	Dianne Neumark-Sztainer, principal investigator, from the Bureau of Maternal and Child Health, Health Resources and Services Administration, Department of Health and Human Services, US Public Health Service, through funds from the Leadership Education in Adolescent Health (LEAH) Fellowship Training Program, University of Minnesota, and from the General Mills Bell Institute of Health and Nutrition.	To examine associations between watching television during family meals and dietary intake among adolescents.	Cross-Sectional	Being participant of the project Eating Among Teens (EAT).	Data from this study were collected from the project EAT during the 1998-1999 school year. The study sample included ethnically and socioeconomically diverse adolescents from 31 public middle and high schools throughout primarily urban school districts in the Minneapolis-St. Paul metropolitan area.	14.9 / 11- 18 yo	Male: 50.2% Female: 49.8%	White: 48.5% African American: 19.0% Asian American: 19.2% Hispanic: 5.8% Native American: 3.5% Mixed/other: 4.0%	Low: 658 Low-Middle: 743 Middle: 1053 Upper- Middle: 964 High: 564	“During the past seven days, how many times did all, or most, of your family living in your house eat a meal together?”	Any	A week	66,9% of the adolescents reported eating 3 or more family meals during the past week.	Frequency of family meals and television viewing were assessed by the project EAT survey Dietary Intake was assessed by the149 item-YAQ which has been validated among adolescent populations Sociodemographics was self-reported by the adolescents.	Percentage of adolescents that ate 3 or more family meals during the past week	Dietary intake	Family meals Television viewing Dietary Intake Sociodemographics	The students reported the frequency of family meals.	4746	Not applicable	The data suggest adolescents watching TV during family meals are more likely to have a poorer quality diet compared to adolescents eating family meals without watching TV. Watching TV during family meals was associated with lower intakes of vegetables, grains, and dairy food, and higher intakes of soft drinks and fried food. Additionally, the results show that adolescents eating regular family me…
41	Family Meals and Diet Quality Among Children and Adolescents in North Carolina	Fink et al.	2014	USA	None	To examine the relationship between diet quality and frequency of family meals throughout childhood and adolescence.	Cross-Sectional	Having from 0 to 17 years old, being a participant of the NC CHAMP.	This study used secondary data from the 2010 North Carolina Child Health Assessment and Monitoring Program (NC CHAMP) survey.	birth - 17 yo	Male: 50.9% Female: 49.1%	White non-Hispanic: 61.3% Black non-Hispanic: 22.5% Hispanic: 9.8% Other: 6.4%	Caregiver level of education: High school or less: 22.1% At least some college: 77.9%	‘‘How many times in a typical week do members of your household eat a main meal together that was prepared at home?’’	A main meal	A week	Family meals per week: Less than 5: 30.5% 5 or more: 69.6%	The survey was responded by the caregivers through a telephonic interview Questions were from 2010 North Carolina Child Health Assessment and Monitoring Program (NCCHAMP) survey	Less than 5; 5 or more family meals per week	Dietary intake	Family meal frequency Fruit and vegetable consumption Sweetened beverages consumption Sociodemographics Amount of television watched per day	The caregivers reported the frequency of family meals.	1992	Not applicable	In adjusted analyses, participating in 5 or more family meals/week was associated with less sugar-sweetened beverage intake among younger and older children, greater vegetable intake among older children and adolescents, and greater fruit intake among adolescents.
17	Family Meal Frequency and Weight Status Among Adolescents: Cross-sectional and 5-year Longitudinal Associations	Fulkerson et al.	2008	USA	Maternal and Child Health Bureau, Health Resources and Service Administration, US Department of Health and Human Services and the General Mills Bell Institute of Health and Nutrition.	The primary purpose of the present investigation is to describe associations between the frequency of family meals and overweight status over a 5-year period in a large and ethnically diverse population of adolescent males and females.	Cross-Sectional and Longitudinal	Adolescents from urban and suburban public middle schools within the St. Paul/Minneapolis metropolitan area	This study used data from the project EAT.	14.9 yo	Male: 45% Female: 55%	White: 48.4% Asian:19.2% African American:18.7% Latino: 5.8% Native American: 3.6% Mixed/Other: 4.3%	Upper: 13.3% Upper-middle: 23.4% Middle: 26.7% Lower-middle: 18.9% Lower: 17.7%	During the past seven days, how many times did all, or most, of your family living in your house eat a meal together?	Any	A week	Never in week:13.5% One to two per week: 20.0% Three or more per week: 66.5%	The BMI was calculated based on self-reported weight and height. Nutritional status was assessed using BMI percentiles for gender and age Adolescents' physical activity was evaluated with an adapted version of the Leisure Time Exercise Questionnaire Dietary intake was measured with the 149-item YAQ Sedentary behavior was measured through the adolescents' report of average number of hours engaged …	No family meals (Never); infrequent (1-2 times); frequent (3-7 times per week)	Nutritional status (overweight)	BMI Frequency of family meals	Adolescents reported the frequency of family meals.	2516	Not applicable	Significant inverse associations between family meal frequency and overweight status were observed for early adolescent females in all cross-sectional models (P < 0.001). All longitudinal associations were not significant.
18	Are there nutritional and other benefits associated with family meals among at-risk youth?	Fulkerson et al.	2009	USA	MY Kubik	The present study aims to examine the associations between family dinner frequency and dietary practices and psychosocial well-being, and inverse associations between family dinner frequency and overweight status among a population of adolescents at-risk of academic failure.	Cross-Sectional	Those younger than 18 years old needed parental consent	Four urban and two suburban AHS in the Minneapolis/St. Paul metropolitan area participated in the study. All enrolled students were eligible to participate in a psychosocial survey and height/weight measurements	17.2 yo	Male: 51% Female: 49%	Black/African; 40% American: 31% Other/Hispanic: 29%	Low: 63% High: 37%	During the past week, how many days did all, or most of the people you live with eat dinner together?	Any	A week	Never: 26% 1–4 days/week: 24% 5–7 days/week: 50%	Trained research staff administered the survey that assessed demographic information, and personal, behavioral and school-related social-environmental factors associated with the dietary and physical activity practices of adolescents, during one class period. They also collected height and weight measures, to calculate BMI. Nutritional status was assessed using BMI percentiles for age and gender	Never; 1–4 days per week, and 5–7 days per week	Frequency of breakfast consumption Frequency of fruit and vegetable consumption Frequency of High fat food intake Frequency of Fast food restaurant use Frequency of Regular soda pop consumption Nutritional status (normal weight, overweight or obesity)	Dietary practices (i.e. Breakfast consumption, Fruit and vegetable consumption, Frequency of family dinners) Overweight status Healthy and unhealthy weight management Other aspects of health	Adolescents reported the frequency of family meals.	143	Not applicable	Family dinner frequency was significantly positively associated with breakfast frequency and daily fruit consumption. Family dinner frequency was not significantly associated with vegetable consumption, combined fruit and vegetable consumption, high-fat food intake, fast food restaurant use, or regular soda consumption. Adolescents who reported no family dinners in the past week were almost three…
42	Family Dinner and Diet Quality Among Older Children and Adolescents	Gillman et al.	2000	USA	Dr Colditz, from the National Institutes of Health, Bethesda, Md and by Harvard Medical School and the Harvard Pilgrim Health Care Foundation, Boston, Mass.	The purpose of our analysis was to examine the associations between frequency of eating family dinner and several measures of diet quality in a large national sample of 9- to 14 year-old children.	Cross-Sectional	Being aged 9 to 14 years old in 1996, and having consent from their mothers.	The participants were sons and daughters of participants in the Nurses' Health Study II, a cohort study of over 116,000 female registered nurses.	9 - 14 yo	Male: 46.5% Female: 53.5%	White: 93%	Not reported	How often do you sit down with other members of your family to eat dinner or supper?	Dinner or supper	Everyday	Never or some days: 17% Most days: 40% Everyday: 43%	Data was collected from a self-administered mailed survey, including a validated semiquantitative food frequency questionnaire and questions about self-reported heigth and weight	Never or some days; most days; everyday	Dietary intake	Servings per day of selected foods and food groups Daily intake of selected macronutrients and micronutrients Frequency of multivitamin use	The children reported the frequency of family meals.	16202	Not applicable	Eating family dinner was associated with healthful dietary intake patterns, including more fruits and vegetables, less fried food and soda, less saturated and trans fat, lower glycemic load, more fiber and micronutrients from food, and no material differences in red meat or snack foods.
43	Say yes to "Sunday Dinner" and no to "Nyam and Scram": Family mealtimes, nutrition, and emotional health among adolescents and mothers in Jamaica	Giray & Ferguson	2018	Jamaica	International Seed Grant from the University of Illinois at Urbana-Champaign College of ACES, Office of International Program; Christopher Family Foundation Food and Family Program at the Family Resiliency Center, University of Illinois at Urbana-Champaign.	To explore the quantity (frequency) and quality (priority, atmosphere, structure) of family mealtimes and associations with nutritional and emotional health in Jamaica	Cross-sectional	Excluded: 5 dyads in which only the mother participated, 27 dyads in which the mother or adolescent had > 20% missing data, two dyads containing twins of the same mother, and one dyad wherein a participant (mother) had lived > half of her life outside of Jamaica	Adolescent-mother dyads were recruited from The Culture, Health, and Family Life Study in Jamaica, and high school students from grades 7–8 and 10–11 were randomly selected to participate	Not reported (Grades 7–8 and 10–11)	Male: 36% Female: 64%	Not reported	On average participating families indicated 10 household possessions (M = 10.17, range = 1–24, SD = 3.46)	Participants reported the number of times family had a meal together in the past week	Any	A week	Adolescent report and mother report (%) Never: 20.8; 16.1 1-2 times: 34.7; 31.0 3-4 times: 18.5; 20.8 5-6 times: 9.9; 14.6 7 times: 15.8; 17.5 + 7 times: n/a	Family mealtimes were evaluated using the Family Mealtimes Questionnaire Healthy and unhealthy eating were assessed using adapted items about consumption of specific food groups from the Jamaican Youth Risk and Resiliency Behavior Survey Psychological distress was assessed using the Patient Health Questionnaire Socio-economic status was assessed using a questionnaire from Jamaican Youth Risk and …	Number of meals eaten together as a family last week	Diet quality (healthy and unhealthy eating)	Frequency of family meals Quality of family meals Diet quality Psychological distress Socioeconomic status	Adolescents and mothers reported the frequency of family meals	330	Not applicable	The quantity of family meals was not associated with nutritional health
19	Family meals and body mass index among adolescents: effects of gender	Goldfield et al.	2011	Canada	Provincial Centre of Excellence for Child and Youth Mental Health at CHEO and the University of Ottawa Medical Research Fund.	The purpose of this study was to examine the relationship between the frequency of family meals and BMI in male and female adolescents, while controlling for potential confounding factors associated with BMI, such as parental education, adolescent’s age, and snack-food eating.	Cross sectional	English-speaking students in grades 7 to 12 years old from the Ottawa, Ontario Area, who took part in the study in the academic years of 2005 to 2008.	Participants of a larger longitudinal study — the Ontario Research on Eating and Adolescent Lifestyles (REAL) study.	14.12/ 7 - 12 yo	Male: 41.6% Female: 58.4%	North American: 50.3% European: 25.7% Asian: 9.1% Other: 14.7%	Not reported	Do you eat regular meals with your family at home, sitting at the table together?	Any	A week	Less than once a week: 10.8% More than once a week: 27.2% Daily: 61.9%	The weight and height were measured by trained staff at the school and were used to calculate the BMI. The frequency of family meals and the snack-food eating were measured by the Attitudes and Patterns of Eating (APE) questionnaire The level of physical activity was measured using the leisure-time exercise questionnaire Sociodemographic measures were self-reported by the participants	Less than once a week; more than once a week; daily	Nutritional status (BMI percentil)	BMI Frequency of family meals Snack-food eating Physical Activity	Adolescents reported the frequency of family meals.	1764	Not Reported	Eating together as a family may be a protective factor against obesity in female adolescents, but not in male adolescents.
44	Variables Associated With Fruit and Vegetable Intake in Adolescents	Granner & Evans	2011	USA	None	To assess individual, social, and family environmental factors related to fruit and vegetable intake among white and black adolescents aged 11-15 years.	Cross-Sectional	All adolescents in each of the 2 schools were eligible to participate in the study. The adolescents that responded the questionnaire were included in the study. Because the few number of students from other ethinic groups that responded the questionnaire, it were included only those that reported being black or white.	A convenience sample of students in 2 middle schools (grades 6-8) during regularly scheduled class periods.	11-15 yo	Female: 54.7% Male: 45.3%	Black: 48.9% White: 51.1%	Not reported	The adolescents reported the frequency of family meals per week	Any	A week	Descriptive results not reported	Fruit and vegetable intake, frequency of family meals, meal patterns and frequency of fast food restaurant visits were measured by questions from a self-reported questionnaire administered to the participants	Never (0 days), some days (1-3 days), most days (4-6 days), and every day (7 days)	Daily fruit and vegetable intake	Fruit and vegetable intake Frequency of family meals Meal patterns BMI Sociodemographics	Adolescents reported the frequency of family meals.	736	Not applicable	Family dinner frequency, was significantly associated with fruit and vegetable intake only when comparing the <3 servings per day with 3-4 servings per day category and when comparing the <3 servings per day with the >5 servings per day category.
45	Meal patterns and food use in 10- to 11-year-old Finnish children	Haapalahti et al.	2003	Finland	Juho Vainio Foundation, the Alma and K.A. Snellman Foundation, Oulu and the Pediatric Research Foundation.	To describe the meal patterns and food use on weekdays among 10- to 11-year-old Finnish children and to analyse these in relation to family’s socioeconomic status and the child’s behaviour.	Cross-Sectional	Being 10 to 11 years old and resident of the rural town of Ylivieska.	All 422 children aged 10– 11 years and living in the rural town of Ylivieska were invited to participate in the study.	10- 11 yo	Female: 196 Male: 208	Not reported	Not reported	The main family meal were canvassed using the following statements: ‘We tend to eat at the same time’, ‘The whole family tends to eat together’ and ‘We prepare a hot meal’. The data were recorded as frequencies (daily, almost daily, weekly or more seldom, never). They used the expression ‘regular family dinner’ if the family tended to eat together daily or almost daily on weekdays, and ‘irregular…	Dinner	A week	Regular family dinner: 92% No regular family dinner: 8%	Dietary data was collected through a pre-tested food frequency questionnaire. The questionnaire consisted of 39 questions on the use of various foods by the participants and 16 questions on their meal patterns The child behaviour checklist assessed behavior and emotional problems Socioeconomic status was assessed using the information about father's ocupation	Regular family dinner or irregular family dinner	Dietary intake and meal patterns	Dietary intake Meal patterns Socioeconomic Status Children behavior problems Anthropometric measures	The frequency of family meals was reported by the parents and the children together.	404	Not Applicable	Unhealthy food habits were more common among the families of low socio-economic status and those not eating dinner together regularly.
20	Family Dinner Frequency is Inversely Related to Mental Disorders and Obesity in Adolescents: the CASPIAN-III Study	Haghighatdoost et al.	2017	Iran	None	To examine the associations of frequency of family dinner with mental disorders and obesity in a nationally-representative sample of Iranian adolescents.	Cross-Sectional	Being participant of the Childhood and Adolescence Surveillance and Prevention of Adult Non-communicable disease (CASPIAN) Study.	This study was conducted within the framework of the CASPIAN Study, which is a national school-based surveillance program. Subjects in the present study were participants in the third survey of CASPIAN Study which was performed in 2009–2010. Eligible schools were selected randomly using the data bank provided by the Ministry of Education, and then, students were randomly selected from them.	10 - 18 yo	Male: 50.1% Female: 49.9%	Not reported	Not reported	Typically, how many days per week do you have dinner or supper with your family? (Breakfast and lunch intake were also assessed with a similar question).	Any	A week	Descriptive results not reported	Anthropometric measures (weight, height and waist circumference) were taken by trained staff, and BMI mean was calculated for the sample. The other measurements (sociodemographics and mental health) were collected using the parent's questionnaire.	5 or more times per week; less than 5 times per week	BMI mean	Family Dinner Consumption Assessment of Mental Health Antropometric Assessments	The dinner consumption was reported by the adolescents.	5528	Not Applicable	In spite of similar dietary intake, family dinner skippers were more likely to be overweight or obese.
21	Breakfast Consumption, Family Breakfast, and Adiposity Trajectory in Adolescence-The Adolescent Nutritional Assessment Longitudinal Cohort Study	Hassan et al.	2019	Brazil	National Council for Scientific and Technological Development; Research Support Foundation of the State of Rio de Janeiro; Coordination for the Improvement of Higher Education Personnel	To determine whether breakfast and family breakfast frequency are associated with adiposity trajectory from early to middle adolescence	Longitudinal	Exclusion: adolescents who were pregnant, or lactating, and had physical or mental disabilities	Adolescents from 26 classes attending the first year of middle school were recruited in public and private schools in Rio de Janeiro	10 - 16 yo	Male: 57% Female: 43%	Not reported	Not reported	How often do you eat the following meals? (Followed by a specific item for breakfast frequency in the presence of the father or mother)	Breakfast	Undefined	Regular: 50% Intermediate: 27.2% No comsumption: 22.8%	A self-report questionnaire was used to assess socio-environmental, personal, and behavioral factors Anthropometric measurements (weight and heigth) were taken by trained team, and then used to calculate BMI. Nutritional status was assessed using BMI for age z-scores Body fat percentage (%BF) was estimated using bioelectrical impedance analysis using a tetrapolar analyzer Physical activity energy…	Regular frequency: 5 times a week to daily Intermediate: 1 to 4 times a week No consumption: Never or almost never	BMI and %BF means	Anthropometric measures Frequency of breakfast Frequency of breakfast with family Socio-environmental, personal, and behavioral measures Screen time Physical activity energy expenditure Practice of dieting	Adolescents reported the frequency of family meals.	809	0.397	The highest BMI increase within the duration of the study occurred among male participants who did not have breakfast with the family, and the highest decrease in %Body Fat occurred among male participants who had intermediate family breakfast frequency
22	Associations between nine family dinner frequency measures and child weight, dietary and psychosocial outcomes	Horning et al.	2016	USA	National Institute of Diabetes and Digestive and Kidney Diseases (NIDDK) at the National Institutes of Health (NIH).The National Institute of Nursing Research of the NIH. NIH. Software support was also provided by the University of Minnesota’s Clinical and Translational Science Institute from the National Center for Research Resources of the NIH.	To assess correlations between nine parent- and child-reported family dinner frequency measures and evaluate cross-sectional associations between each of the nine family dinner frequency measures and outcomes previously examined with family meal frequency in the research literature.	Cross-Sectional	English fluency, parent participants to be the primary meal preparer, and child participants to be 8–12 years old and at/or above the 50th BMI percentile. If more than one child in a family was eligible, the parent selected the child who participated in data collection.	This study used baseline data (2011 and 2012) from the Healthy Home Offerings via the Mealtime Environment (HOME) Plus randomized controlled trial. The HOME Plus study recruited 160 parent-child dyads (i.e., the primary meal-preparing parent and one of their 8-12 year old children) from the Twin Cities metropolitan area of Minnesota.	8- 12 yo	Male: 47% Female: 53%	American Indian: 3% Asian: 2% Black / African American: 18% White: 68% More than one race: 10%	Parent Education Associate's degree or lower: 41% Bachelor's degree or higher: 59%	During the past seven days, how many times... Did all or most of your family eat dinner together?; Did you sit down with other people in your family to eat dinner?; Was at least one parent sitting with you when you ate dinner?	Dinner	A week	Mean ± SD Parent-reported: 4.8±1.8 Summative score: 19.2±7.0 Child-reported: 5.2±2.2 Summative score: 14.9±5.9	Measurements were collected through psychosocial surveys filled by the parents and the children separatedely. Dietary intake was collected by 3 24-hour dietary recalls Diet quality was assessed using the HEI-2010 Anthropometric measures (weight and heigth) were taken by trained staff. Nutritional status was assessed using standardized BMI z-scores	Mean number of family meals per week (individual questions) and summative family dinner frequency score for parents and adolescents	BMI z-scores, fruit, vegetable and sugar-sweetened beverage intake; diet quality	Family Meal Frequency Dietary Outcomes Family Conectedness Outcome Meal Conversation Outcome Weight Outcome	Frequency of family meals was reported by the parents and the children.	160	Not Applicable	Both parent- and child-reported family dinner frequency measures were significantly associated with children’s average daily servings of fruits and vegetables and dietary quality.
23	Family dinner frequency interacts with dinnertime context in associations with child and parent BMI outcomes	Horning et al.	2017	USA	National Institute of Diabetes and Digestive and Kidney Diseases of the National Institutes of Health (NIH). Software support was also provided by the University of Minnesota's Clinical and Translational Science Institute.	The first aim of this paper was to examine associations between dinnertime routines and parent dinnertime media use and child and parent BMI outcomes.The second aim was to examine whether family dinner frequency moderated the relationship between significant mealtime context measures (from aim one) and child and parent BMI outcomes.	Cross-Sectional	English fluency, no plans to move within 6 months of the trial start, not having medical conditions that would limit participation (e.g., life-threating food allergies), and the child having BMI for age at or above the 50th percentile.	This study used baseline data from the Healthy Home Offerings via the Mealtime Environment (HOME) Plus randomized controlled trial (Fulkerson et al.,2015). The HOME Plus study recruited 160 parent-child dyads (i.e., the primary meal-preparing parent and one of their 8-12 year old children) from the Twin Cities metropolitan area of Minnesota in 2011-2012. Baseline data collection occurred prior to…	10.4/ 8- 12 yo	Male: 47% Female: 53%	American Indian: 3% Asian:2% Black / African American:18% White 68% More than one race: 10%	Parent Education Less than high school: 2% High school: 7% Some college: 20% Associate's degree:12% Bachelor's degree or higher: 35% Graduate degree: 24%	During the past 7 days, how many times were you sitting and eating with your child when he/she ate his/her dinner?	Dinner	A week	Mean ± SD 4.7 per week ± 2.02	Measurements were collected through psychosocial surveys filled by the parents and the children separatedely. Family Dinnertime Routines were measured with a scale adapted from the Family Routines Questionnaire Parent Dinnertime Media Use was measured with an adapted scale for adolescent report of their dinnertime media use Anthropometric measures (weight and heigth) were taken by trained staff. …	Mean number of family meals per week	BMI z-scores	Family Meal Frequency Family Dinnertime Routines Parent Dinnertime Media Use Body Mass Index	Frequency of family meals was reported by the parents and the children.	160	Not Applicable	Lower parent dinnertime media use and higher dinnertime routines were significantly associated with lower child BMI z-scores. Findings suggest higher family dinner frequency amplifies the healthful impact of the dinnertime context on child BMI z-scores.
24	Alternative High School Students: Prevalence and Correlates of Overweight	Kubik et al.	2009	USA	National Institute of Diabetes and Digestive and Kidney Diseases of the National Institutes of Health.	To determine the prevalence of overweight among a sample of Alternative High School students and assess the association between overweight and selected personal, behavioral, and social environmental factors.	Cross-Sectional	All enrolled students were eligible to participate in study measurement.	A convenience sample of 4 urban and 2 suburban alternative high schools agreed to study participation. Schools had participated in previously conducted formative research assessing the feasibility of offering school-based programs targeting students’ physical activity and eating practices.	17.3/ 14 -19 yo	Male: 51% Female: 49%	White: 40% Black: 31% Hispanic: 9% Multi-ethnic/Other: 19%	Low: 63% High: 37%	1 question about the frequency of all/most people in household eating dinner together.	Dinner	Undefined	None: 25% Any: 75%	It was used a self-administered survey with questions about personal, behavioral and school-related social environmental factors associated with the dietary and physical activity practices Anthropometric measures (height and weight) were taken by trained staff	Never; 1 or more per day	Nutritional status (normal weigth or overweight)	Body Mass Index Personal Factors Behavioral Factors,including family meals Social Environmental Factors	Frequency of family meals was reported by the adolescents	140	Not applicable	Overweight AHS students were significantly more likely to report no family meals during the prior week than were normal-weight students.
25	Eating Breakfast and Dinner Together as a Family: Associations with Sociodemographic Characteristics and Implications for Diet Quality and Weight Status	Larson et al.	2013	USA	None	The first aim of this study was to examine and compare the frequency of having family meals at breakfast and at dinner according to sociodemographic characteristics. The second aim was to examine associations of eating together as a family at breakfast with measures of dietary quality and weight status.	Cross-Sectional	Being a participant of project EAT- II	Participants from project EAT- II, adolescents from 20 public middle schools and schools in the Minneapolis/St Paul metropolitan area Minnesota, which serve socioeconomically ethnically diverse communities	14.4 yo	Male: 46.8% Female: 53.2%	African American: 29.0% White: 18.9% Asian American: 19.9% , Hispanic: 16.9% Native American: 3.7% Mixed or other: 11.6%	Approximately 71% of participants qualified for free or reduced-price school meals.	During the past seven days, how many times did all, or most, of your family living in your house eat breakfast together?	Breakfast	A week	Frequency of family breakfast meals (times per week): Never: 53.0% 1-2: 26.2% 3-6: 12.9% 7: 7.9% Frequency of family dinner meals (times per week): Never: 14.4% 1-2:17.8% 3-6: 35.9% 7: 31.9%	Dietary intake was measured using the 149-item YAQ. Anthropometric measures (weight and height) were taken by trained staff, and used to calculate the BMI. Nutritional status were assessed using the stadardized BMI percentiles The other measurements were taken using the Project EAT survey	Never; 1-2 times; 3-6 times; 7 times per week	Dietary intake	Family Meals Dietary Intake Weight Status Family Environment Physical Activity	Frequency of family meals was reported by the adolescents	2793	Not Applicable	Participation in more frequent family breakfast meals was associated with several markers of better diet quality and lower risk for overweight/obesity.
46	Family Meals during Adolescence Are Associated with Higher Diet Quality and Healthful Meal Patterns during Young Adulthood	Larson et al.	2007	USA	Maternal and Child Health Bureau, Health Resources and Service Administration, US Department of Health and Human Services. Analyses were supported by the Bell Institute of Health and Nutrition, General Mills, and by the Adolescent Health Protection Program (School of Nursing, University of Minnesota) from the US Centers for Disease Control and Prevention.	To examine if family meal frequency during adolescence predicts more structured eating, priority for social eating, and better dietary intake during the transition to adulthood.	Longitudinal	Being a participant of project EAT- II	Data for this study was drawn from project EAT-II (Eating Among Teens), a population based of socio-environmental, personal, and behavioral determinants of dietary intake and weight status among a sample of high school students (grades nine through 12) at public schools in the metropolitan area of the Twin Cities.	20.4 at follow-up	Male: 45% Female: 55%	White: 55.5% African American: 16.2% Asian: 17.4% Hispanic: 5.5% Mixed/other race: 5.4%	Low: 17.9% Low-middle: 18.9% Middle: 24.8% Upper-middle: 25.7% High: 12.7%	During the past seven days, how many times did all, or most, of your family living in your house eat breakfast together?	Breakfast	A week	22.1%: 1-2 times per week 41.9%: 3-6 times per week 18.6%: 7 or more times per week	Dietary intake was measured using the 149-item YAQ. The other measurements were taken using the Project EAT survey	1-2 times; 3-6 times; 7 or more times (per week)	Dietary intake	Family Meals Social Eating Behavior Meal Structure Meal Frequency Dietary intake	Frequency of family meals was reported by the adolescents	1710	0.18	Analyses indicated that family meal patterns during adolescence predicted diet quality and meal patterns during early young adulthood.
26	Home/Family, Peer, School, and Neighborhood Correlates of Obesity in Adolescents	Larson et al.	2013	USA	National Heart, Lung, and Blood Institute.	To identify the most important home/family, peer, school, and neighborhood environmental characteristics associated with weight status.	Cross-Sectional	Being a participant of project EAT- II	Data for this study was drawn from project EAT-II (Eating Among Teens), a population based of socio-environmental, personal, and behavioral determinants of dietary intake and weight status among a sample of high school students (grades nine through 12) at public schools in the metropolitan area of the Twin Cities.	14.4	Male: 46.8% Female: 53.2%	White: 18.9% African American or Black: 29.0% Asian American: 19.9% Hispanic: 16.9% Native American: 3.7% Mixed or other: 11.6%	71% of participants qualified for free or reduced-price school meals.	During the past seven days, how many times did all, or most, of your family living in your house eat a meal together?	Any	A week	Descriptive results not reported	Anthropometric measures (weight and heigth) were assessed by trained staff. Nutritional status was assessed using standardized BMI z-scores The other variabels were measured through a survey administered by trained staff to the participants.	Descriptive results not reported	BMI z-score	Weight Status Home/Family characteristics Peer Characteristics School Characteristics Neighborhood Characteristics	Frequency of family meals was reported by the adolescents and parents/caregivers.	2793	Not Applicable	Infrequent family meals was consistently associated with higher BMI z-scores among both boys and girls.
47	Eating breakfast together as a family: mealtime experiences and associations with dietary intake among adolescents in rural Minnesota, USA	Larson et al.	2016	USA	National Heart, Lung, and Blood Institute	To describe the frequency of having family meals at breakfast in relation to the frequency of having family meals at dinner along with patterns of purchasing family breakfast meals at fast-food restaurants and how family breakfast meals are served.	Cross-Sectional	Proficiency in English, having access to a telephone, typically being present at beginning of the school day, and eating breakfast on no more than three days per school week.	The students were recruited from 16 rural Minnesota high schools. All students enrolled in grades 9-10 at the eight intervention and eight control schools were asked to complete a brief screening survey to determine eligibility	14 - 16 yo	Male: 371 Female: 456	Nonwhite: 234 White: 555 Hispanic: 107 Non-Hispanic: 672	Free/reduced-price school meals No: 527 Yes: 299	During the past 7 days, how many times did all, or most, of the people living in your home eat breakfast together?	Breakfast and dinner	A week	Never: 53% 1-2 times per week: 26% 3-7 times per week: 21%	All the listed variables were assessed with using the Project BreakFAST survey, a self-report instrument, except for Household Food Security, that was assessed with U.S. Food Security Survey Module. Dietary intake was assessed with 3 24-hour dietary recalls.	Never; 1-2 times; 3-7 times (per week)	Diet quality (HEI)	Purchasing and service of breakfast meals Preparation of breakfast meals Mealtime importance, positive interactions, and structure Sociodemographics Household food security Dietary intake Diet quality	Frequency of family meals was reported by the adolescents	827	Not Reported	The frequency of eating breakfast together was unrelated to most markers of diet quality among adolescent boys and girls
48	Family food involvement and frequency of family dinner meals among Australian children aged 10–12 years. Cross-sectional and longitudinal associations with dietary patterns	Leech et al.	2014	Australia	Victorian Health Promotion Foundation; Australian Research Council; VicHealth Public Health Research	To examine cross-sectional and longitudinal associations between food involvement, frequency of family dinner meals and dietary patterns among children aged 10–12 years.	Cross-Sectional and longitudinal	Being a participante of Health, Eating and Play Study (HEAPS), in State and catholic schools, that incorporate 7 years od schooling, with more than 2000 enrolled students	Invitation to the families of 5 and 6 grades children	11.25/ 10-12 yo	Male: 76 Female: 79	Not reported	Schools High: 9 Middle: 7 Low: 8 Maternal education Low: 32% Middle: 52% High: 71%	Frequency of family meals was measured asking parents how often their child ate dinner with them at home	Dinner	Week	Descriptive results not reported	Dietary intake was measured using a Food Frequency Questionnaire (FFQ); dietary patterns were constructed from FFQ items. Family food involvement was measured using a six-point Likert scale, with six questions about tasks related to family food Frequency of family meals was measured asking parents how often their child ate dinner with them at home Anthropometric measures (weight and height) were …	< daily and daily	Dietary patterns (energy-dense and healthful)	Dietary intake Family food involvement Frequency of family dinner meals Sociodemographics Body mass index (BMI) score Identification of dietary patterns	Frequency of family meals was reported by the parents	155	Not Reported	On transversal analysis, daily dinner meals with family were positively associated with a healthful dietary pattern and lower scores of energy-dense pattern for boys.
49	Trajectories of eating behaviors in a nationally representative cohort of U.S. adolescents during the transition to young adulthood	Lipsky et al.	2015	USA	Eunice Kennedy Shriver National Institute of Child Health and Human Development; National Heart, Lung and Blood Institute; National Institute on Alcohol Abuse and Alcoholism; Maternal and Child Health Bureau of the Health Resources and Services Administration; Maternal and Child Health Bureau (MCHB) of the Health Resources and Services Administration	To examine trends and changes in eating behaviors during the adolescent-adult transition in a contemporary, nationally representative U.S. cohort, and to examine whether these trends differ by sociodemographic factors or baseline weight status.	Longitudinal	Being a participant of NEXT Generation Health Study	Data for this study came from the first four waves of the NEXT Generation Health Study, an on-going seven-year observational cohort study of multiple health indicators and behaviors in a nationally representative sample of U.S. adolescents followed prospectively. Out of 137 schools with 10th grade selected, 81 (59 %) agreed to participate. Classrooms within schools were randomly selected for incl…	Baseline: 16.27/16-20 yo	Male: 45.48% Female: 54.52%	Non-Hispanic White: 55.70% Non-Hispanic Black: 20.29% Hispanic: 19.29% Other: 4.82%	Parent education High School 8.68% High school graduate 24.91% Some college 39.53% Bachelor’s degree 14.58% Graduate degree 12.30% Family Affluence Scale: 5.41	How often do you have an evening meal together with your mother/stepmother or father/stepfather?”	Evening meals	A week	Days per week Wave 1: 2.54; Wave 2: 2.27; Wave 3: 2.02	Eating behavior questions were modified from the Youth Risk Behavior Surveillance System and the multinational Health Behaviour in School-Aged Children study. BMI was calculated from self-reported height and weight and nutritional status was assessed using BMI percentiles Family Affluence Scale was calculated based on participant survey responses regarding household car and computer ownership, fa…	Number of days of family meals per week	Dietary intake and meal practices	Eating behaviors (food intake; meal practices) BMI Socioeconomics phisical activity	Frequency of family meals was reported by the adolescents	2785	0.2	Fruit/vegetable intake frequency was associated positively with family meals and breakfast, and inversely with fast food, while whole grain intake frequency was associated positively with family meals, television meals and breakfast. Soda and snacks were positively associated with television meals and fast food while soda was inversely associated with breakfast frequency.
50	Diet quality of US adolescents during the transition to adulthood: changes and predictors	Lipsky et al.	2017	USA	Eunice Kennedy Shriver National Institute of Child Health and Human Development; National Heart, Lung and Blood Institute; National Institute on Alcohol Abuse and Alcoholism; Maternal and Child Health Bureau of the Health Resources and Services Administration; National Institute on Drug Abuse	To examine behavioral correlates and baseline predictors of diet quality over the transition to adulthood in a contemporary, diverse national cohort of US 10th graders	Longitudinal	Being a participant of NEXT Generation Health Study	NEXT Generation Health Study is a nationally representative cohort of 2785 10th graders recruited from 81 public, private, and parochial schools in the United States by using a multistage sampling design stratified by census division. 44 schools were selected to participate	Baseline: 16.5 yo	Male: 45.4% Female: 54.6%	Non-Hispanic White: 44.9% Non-Hispanic Black: 16.6% Hispanic: 33.9% Other: 4.6%	Family Affluence Score: 5.1 Parent education Less or equal High school graduate/GED3: 36.1% Some post-high school: 40.5% More or equal College degree: 24.3%	How often do you have an evening meal together with your mother/stepmother or father/stepfather?	Evening meals	A week	Days per week Wave 1: 2.46; Wave 2:2.20; Wave 3: 1.98	Dietary intake was measured using 3 non-consecutive 24-hour dietary recalls annually using the Automated Self-Administered 24-Hour Recall Diet quality was assessed by 3 indicators: Healthy Eating Index-2010 (HEI), Whole Plant Food Density (WPF), and Empty Calories Questions regarding meal practices were based on items from the multinational Health Behavior in School Aged Children Study. Physical …	Mean number of family meals per week	Diet quality	Dietary intake Diet quality Physical activity Meal practices Weight and height Socioeconomics Sedentary behaviors	Frequency of family meals was reported by the adolescents	566	0.19	Better diet quality was associated with morefrequent family meals
51	Fruit and vegetable intake among Emirati adolescents: a mixed methods study	Makansi et al.	2018	United Arab Emirates	None	This study aimed to describe eating behaviours of adolescents in Dubai and the factors associated with fruit and vegetable intake.	Cross sectional	Students in grades 10–12 were included	The sampling frame included Arabic high schools only. A total of 34 high schools (24 public and 10 private) were retained in the sampling frame. They randomly selected 4 out of 10 male public schools, 4 out of 14 female public schools, and 2 out of 10 private schools.	≤ 15 :16.8% 16: 35.2% 17: 28.5% ≥ 18: 19.5%	Male: 56.6% Female: 43.4%	Arabian	Low: 13.1% Medium: 39.7% High: 47.1%	During the past seven days, how many times did all or most of your family living in your home eat dinner together?	Any	Last week	1–2 times per week: 27.2% 3–6 times per week: 25.1% 7 or more times per week: 47.7%	They used the validated Eating Among Teens (EAT) survey and included a standard set of questions to assess fruit and vegetable intake based on the YRBS (Youth Risk Behavior Surveillance) survey, and food availability at home and school	1–2 times, 3–6 times, 7 or more times (per week)	Daily intake of fruits and vegetables	Self-reported intake of fruit and vegetables Meal frequency Snacking patterns Fast food intake Soft drink consumption Frequency of family meals	Frequency of family meals was reported by the adolescents.	620	Not applicable	Family meals were not significantly associated with daily intake of fruits and vegetables
52	Eating meals with parents is associated with better quality of diet for Brazilian adolescents	Martins et al.	2019	Brazil	National Council for Scientific and Technological Development	To investigate how often Brazilian adolescents eat meals with their parents and verify the association between this habit and quality of the diet.	Cross-sectional	Being a participant of the Brazilian National Survey of School Health (PeNSE), conducted in 2015.	They analyzed data from the third edition of the Brazilian National Survey of School Health (PeNSE), conducted in 2015 by the Brazilian Institute of Geography and Statistics (IBGE) in partnership with the Brazilian Ministries of Health and Education. Schools were selected according to the number of classes and type of administration (public versus private). In each school in the sample, ninth-gra…	11 - 19 yo	Not reported	Descriptive results not reported White Black Pardo Asian American Indigenous	Not reported	Do you usually eat lunch or dinner with your mother, father, or guardian?	Lunch and dinner	A week	0-4 days per week: 26% 5 or more days per week: 74%	Students answered a self-applied smartphone questionnaire with questions of sociodemographic characteristics, family and school context, and dietary practices.	0-4 days; 5 or more days (per week)	Dietary intake	Frequency of family meals Sociodemographic variables Diet Quality	Frequency of family meals was reported by the adolescents.	102072	Not applicable	Eating meals with parents at least 5 days a week was positively associated with frequent consumption of beans, fruits, and vegetables and negatively associated with frequent consumption of sweets, ultra-processed salty foods, and fried salty snacks.
27	Correlates of Overweight and Obesity Among American Indian/Alaska Native and Non-Hispanic White Children and Adolescents: National Survey of Children’s Health, 2007	Ness et al.	2012	USA	None	To increase the understanding of risk factors for childhood overweight and obesity among American Indian/Alaska Native(AI/AN) communities, which can then can be used to develop effective prevention and treatment strategies.	Cross-sectional	Being 10 to 17 years old and resident in Alaska, Arizona, Montana, New Mexico, North Dakota, Oklahoma, and South Dakota	The National Survey of Children’s Health is conducted by telephone in English and Spanish, using random digit dialing to identify households with one or more children aged <18 years. Among households with multiple children, one child is chosen at random to be the index child for the survey.	10–11 yo: 25.4% 12–14 yo: 37.1% 15–17 yo: 37.5%	Male: 52.1% Female: 47.9%	Non-Hispanic White: 92.8% American Indian/Alaska Native: 7.2%	Household poverty status <100: 16.0% 100–399: 58.4% ≥400: 25.6%	During the past week, how many days did all the family members who live in the household eat a meal together?	Any	A week	Frequency of family meals (days/week) <5 36.3 ≥5 63.7	All the variables, including adolescents' weight and height, were reported by the parents through phone calls. Nutritional status was assessed using BMI percentiles. Household poverty status was assessed using the Federal Poverty Level.	Less than 5 days in a week or more than 5 days in a week (percentage)	Nutritional status (overweight and obesity)	Child's anthropometric data Weight-related behaviors Household environment Neighborhood Environment Demographic and Socioeconomic Characteristics	Frequency of family meals was reported by the parents	5342	Not applicable	A higher percentage of AI/AN children ate meals together as a family on at least 5 days of the week Frequency of family meals was not significantly associated to nutritional status in the sample
53	Family meal patterns: Associations with sociodemographic characteristics and improved dietary intake among adolescents	Neumark-Sztainer et al.	2003	USA	Maternal and Child Health Bureau; Health Resources and Service Administration; U.S. Department of Health and Human Services.	The first objective of this study was to examine family meal patterns across gender, school level, race/ ethnicity, mother’s employment status, and SES in a population-based sample of youths. The second study objective was to examine associations between family meal patterns and food and nutrient intake among adolescents, controlling for sociodemographic characteristics.	Cross-sectional	Exclusion: Participants who did not complete the Youth and Adolescent Food Frequency Questionnaire; youth with biologically implausible responses (defined a priori as having energy intakes below 400 kcal/day or above 7000 kcal/day); youth with missing data for fruit/vegetabel intake and that answered lesss than 25% of the survey items.	Data to this study were drawn from Project EAT (Eating Among Teens). Students from 31 public middle schools and high schools from urban and suburban school districts in the St. Paul/Minneapolis area of Minnesota. School districts serving ethnically and socioeconomically diverse populations were selected for inclusion in the study. From within these school districts, schools not participating in o…	14.9/ 11 - 18 yo	Male: 50.2% Female: 49.8%	White: 48.5% African American: 19.0% Asian American: 19.2% Hispanic: 5.8% Native American: 3.5% Mixed/Other: 3.9%	High: 622 Upper middle: 1,060 Middle: 1,201 Lower middle: 853 Low: 790	During the past seven days, how many times did all, or most, of your family living in your house eat a meal together?	Any	A week	Never - 14.0% 1 or 2 times per week - 19.1% 3 to 6 times per week - 40.1% 7 or more per week - 24.8%	Dietary intake was assessed with the 149-item YAQ. Sociodemographic variables were self reported by the adolescents.	Never, 1-2 times, 3-4 times, 5-6 times, 7 times or more (per week)	Dietary intake	Frequency of family meals Sociodemographic variables Dietary intake	Frequency of family meals was reported by the adolescents	4629	Not applicable	Frequency of family meals was positively associated with intakes of fruits, vegetables, grains, and calcium-rich foods, and negatively associated with soft drink intake.
54	Association of dietary intake with eating behavior, screen time, and physical activity among Brazilian adolescents	Oliveira et al.	2018	Brazil	National Council for Scientific and Technological Development	To investigate the association of dietary intake with eating behavior, screen time, and physical activity among Brazilian adolescent students.	Cross-sectional	All ninth-grade students attending school on the day of data collection were eligible for the study.	Ninth-grade students attending public and private schools in the capital cities of the 26 Brazilian states and in the Federal District between September 2011 and November 2012. Sample design was similar to the 2009 National Adolescent School-Based Health Survey (PeNSE) to obtain comparable data. A random probability sampling was used to select public and private schools that met the following inc…	14.0 yo	Male: 46.7% Female: 53.3%	Not reported	71.1% of the participants attended public schools	How often do you have lunch or dinner with your parents during the week?	Lunch and dinner	A week	Never: 4.9% Rarely: 13.2% 1-2 times per week: 9.8% 3-4 times per week: 15.2% Everyday: 56.8%	All data was collected using a self-administered online questionnaire.	Never; Rarely; 1-2 times per week; 3-4 times a week (not frequently), 5 or more/Everyday (frequently)	Dietary intake	Eating behavior Screen time Physical activity	Frequency of family meals was reported by the adolescents	14653	Not applicable	The adolescents who had had lunch or dinner with their parents or who had frequent meals at home (five or more days a week) had a healthier diet, with higher mean days of consumption of beans, vegetables, cooked vegetables, and milk. Conversely, they had less frequent consumption of French fries, fried snacks, cold cuts, sweets, and soft drinks during the week.
28	Dietary Habits and Eating Practices and Their Association with Overweight and Obesity in Rural and Urban Black South African Adolescents	Sedibe et al.	2018	South Africa	Wellcome trust (UK) and UK MRC/DfID African Research Leader Scheme.	To investigate differences/similarities in dietary habits and eating practices between younger and older, rural and urban South African adolescents in specific environments (home, community and school) and their associations with overweight and obesity.	Cross-Sectional	Being participantes of the studies: Birth to Twenty cohort or Health and Demographic Surveillance System	Data for the current study was collected from two sites, Agincourt (rural): Health and Demographic Surveillance System (AHDSS) and Soweto (urban): Birth to Twenty (Bt20) cohort, between the years 2008–2009.	13 yo (rural); 14 yo (urban)	Urban: Male: 760 Female: 805 Rural: Male: 105 Female: 98	Black South African	Not reported	Participants were asked how frequently they ate their main meal with their family	Main meals	A week	Frequency of eating main with family in the previous week; male and female: Urban Never: 22.4%; 22.84% Some days: 13.43%; 14.68% Almost every day: 64.1%; 62.48% Rural Never: 20.95%; 6.12% Some days: 45.71%; 42.86% Almost every day: 33.33%; 51.02%	An interviewer administered the questionnaire during the participants’ visit to the data collection sites in Soweto and Agincourt. The questionnaires covered dietary habits and eating practices, and eating occurring in three environments/settings: in the home, in the community, and in the school setting. Anthropometry measures (weight and height) were collected by trained fieldworkers. Nutritiona…	Irregular (“never/some days”) and Regular (“most days/everyday (almost everyday))”	Nutritonal status (overweight or obese)	Dietary Habits Eating Practices Anthropometric measures	Frequency of family meals was reported by the adolescents	392 (rural) 3098 (urban)	Not applicable	Eating the main meal with family some days and eating the main meal with family almost every day were associated with increased risk of being overweight and obese among Early Adolescence group.
29	Frequency of Family Dinner and Adolescent Body Weight Status: Evidence from the National Longitudinal Survey of Youth, 1997	Sen	2006	USA	None	To explore associations between overweight status and the frequency of family dinners (FFD) for adolescents and how those associations differ across race and ethnicity.	Longitudinal	Youth that were less or equal 14 years of age as of December 31, 1996, who were living with at least one parent/parent figure/legal guardian.	The data were drawn from the National Longitudinal Survey of Youth, 1997, a representative sample of the U.S. population who were 12 to 16 years of age on December 31, 1996.	Baseline: 13.46/ 12 - 15 yo	Male: 52.5% Female: 47.5%	Black: 25.7% Hispanic: 21.2% Non-hispanic White: 53.1%	Poverty: 16.4% Mother with college degree: 17%	FFM was assessed by asking youth about the number of days that their family ate dinner together in a typical week in the past year.	Dinner	A week	Never: 8.3% 1 or 2 times per week: 7.3% 3 or 4 times per week: 13.4% 5 or 6 times per week: 28.1% 7 times per week: 42%	BMI was calculated using self reported weight and height.Nutritional status was assessed using BMI percentiles. Sociodemographic characteristics were reported by a parent in the first year of the study. Family connectedness was assessed through the number of days in a typical week that youth participated in fun activities together with family.	Never; 1-2 times; 3-4 times; 5-6 times and 7 times (per week)	Nutritional status (normal weight or overweight and BMI mean)	Anthropometric variables Sociodemographic variables Frequency of family meals Family connectedness	Frequency of family meals was reported by the adolescents	5014	24.7%	For whites, higher FFD was associated with reduced odds of being overweight in 1997, reduced odds of becoming overweight, and increased odds of ceasing to be overweight by 2000.
30	A Longitudinal Examination of Family Processes, Demographic Variables, and Adolescent Weight	Smith Price et al.	2009	USA	None	The purpose of this study is to examine how several family processes, including parental control, family dinners, parenting style, and demographic variables, are associated with adolescent overweight over time in a large, diverse sample.	Longitudinal	Being participant of The National Longitudinal Survey of Youth 1997 and be aged 12–14 years old in the first year of the research.	The data were drawn from the National Longitudinal Survey of Youth, 1997 (NLSY97), a representative sample of the U.S. population who were 12 to 16 years of age on December 31, 1996.	12 - 14 yo	Male: 49% Female: 51%	White: 52% African American: 26% Hispanic: 21%	Mean income: $ 45865	‘‘How many days a week do you eat dinner with your family?’’	Dinner	A week	Mean: 5.14 ± 2.27 days/week	Parenting style was measured through the items developed by researchers at Child Trends, Inc. Family process were measured using selected items from NLSY97 prepared by Child Trends, Inc. and the Family Processes and Adolescent Weight Center for Human Resource Research at The Ohio State University Control, Autonomy, and Limit Setting were assessed using adapted items from NLSY79 cohort.	Mean number of frequency of family meals per week	BMI percentile	Family process variables Parenting style Control, autonomy and limit setting Frequency of family meals Sociodemographic and economic variables Mothers' and adolescents anthropometric measures	Frequency of family meals was reported by the adolescents	4688	Not reported	More frequent family meals led to decreases in BMI percentile over time, whereas males, African Americans.
31	Family Dinner and Adolescent Overweight	Taveras et al.	2005	USA	NIH Grants and Boston Obesity Nutrition Research Center	To examine both cross-sectional and longitudinal associations between frequency of family dinner and overweight status in a large sample of 9- to 14-year-old children.	Cross-sectional and longitudinal	Exclusion: participants with conditions that affected their growth (i.e., juvenile rheumatoid arthritis, inflammatory bowel disease, and cerebral palsy); who reported binging and/or purging behavior in 1996; had missing or implausible physical activity hours; had missing BMI data, had an outlying BMI, or were missing family dinner data	Data to this study came from Growing Up Today Study, established in 1996.	9-14 yo	Male: 46.1% Female: 53.9%	Non-Hispanic White: 93%	Not reported	How often do you sit down with other members of your family to eat dinner or supper?	Dinner or supper	Undefined	Baseline (female; male): Never or some days - 17.4%; 15.3% Most days - 39.7%; 40.1% Every day - 42.8%; 44.6% Follow-up (1998) (female; male) Everyday - 34%; 38.4%	BMI was calculated using children's self reported height and weight. Physical activity and inactivity were assessed using an especific questionnaire developed by the researcher team. Energy Intake was estimated using a self-administered semiquantitative food frequency questionnaire. All the other variables were reported by adolescents.	Never or sometimes; most of the days; every day	Nutritional status (overweight)	Anthropometric variables Sociodemographic variables Frequency of family dinners Physical activity and inactivity Energy intake Demographic variables Tanner maturation stage Beginning of menstrual period for girls	Frequency of family meals was reported by the adolescents	14431	27.8%	the odds of being overweight was smaller among children who ate family dinner on “most days” or “every day” compared with those who ate family dinner “never or some days.”
55	Correlates of irregular family meal patterns among 11-year-old children from the Pro Children study	Totland et al.	2017	Austria, Belgium, Denmark, Iceland, the Netherlands, Norway, Portugal, Spain, and Sweden	European Communities, specifically the RTD programme ‘Quality of Life and Management of Living Resources’; ‘Promoting and Sustaining Health through Increased Vegetable and Fruit Consumption among European Schoolchildren’; DEterminants of DIet and Physical ACtivity (DEDIPAC) knowledge hub; Joint Programming Initiative ‘Healthy Diet for a Healthy Life’; Research Council of Norway, Division for Soci…	To describe family meal patterns among 11-year-old children across Europe and identify correlates of irregular family breakfast and dinner consumption in different regions of Europe.	Cross-sectional	Being part of Pro Children project	Data to this study came from Pro Children project. School children were asked to complete a self-administered paper-based questionnaire.	11.3 yo	Male: 50% Female: 50%	Not reported	High: 24% Med: 22% Low: 43% Other: 11%	How often do you have breakfast/dinner (supper/evening meal) with your mother and/or father?	Breakfast and dinner	A week	Breakfast Regular: 62% Irregular: 38% Dinner Regular: 90% Irregular: 10%	All the variables were reported by participants using a questionnaire elaborated to the pro Children project.	Regular (4 days or more per week) or irregular (less than 4 days per week)	Dietary intake	Sociodemographic variables Frequency of family breakfasts and dinners Physical activity on leisure-time Fruit and vegetable intake Demographic variables Parents' job Television and computer time Television dinner	Frequency of family meals was reported by the adolescents	13305	Not applicable	Correlates of irregular family breakfasts and dinners were less vegetable consumption
33	Relationships between frequency of family meals, BMI and nutritional aspects of the home food environment among New Zealand adolescents	Utter et al.	2008	New Zealand	Wellcome Trust, the New Zealand Health Research Council and the National Health and Medical Research Council of Australia.	To examine associations between frequency of family meals and body mass index (BMI), other aspects of the home food environment, and related nutrition behaviors.	Cross-sectional	Being participant of the Pacific Obesity Prevention In Communities (OPIC) study.	All students attending the school during the days of data collection were invited to participate.	14.8/ 13 - 17 yo	Male: 48% Female: 52%	Pacific: 63% Maori:19% Asian/other: 11% European: 8%	Not reported	In the last 5 school days, how many times did all or most of your family living in your house eat an evening meal together?	Evening meals	The last 5 school days	Never: 9.6% 1-2 days:17.9% 3-4 days: 30.2% Everyday: 42.4%	All measures were assessed by self-report using a handheld computer, except for anthropometric measures (weight and height); these measures were taken by trained staff, and used to calculate BMI.	Never, 1-2 days, 3-4 days, everyday (per school week)	Dietary intake and eating behavior	Demographic variables Anthropometric measures Frequency of family meals Mother/father support for healthy eating Parental limits on television use Home availability of fruit, chips, chocolates, and soft drinks Breakfast intake Food frequency intake	Frequency of family meals was reported by the adolescents	3119	Not applicable	Frequency of family meals was modestly associated with BMI in bivariate analysis, but lost significance when demographic characteristics were included in the model. Frequency of family meals was associated with consuming five fruits and vegetables a day and eating breakfast.
34	Family Meals among New Zealand Young People: Relationships with Eating Behaviors and Body Mass Index	Utter et al.	2013	New Zealand	Health Research Council of New Zealand, the Department of Labour, Families Commission, Accident Compensation Corporation of New Zealand, Sport and Recreation New Zealand, the Alcohol Advisory Councilof New Zealand, and theMinistries of Youth Development, Justice, and Health.	The aim of the current study is to examine the relationship between family meals and nutrition behaviors of adolescents in New Zealand	Cross-sectional	Being participant of the Youth'07 survey	Data from this study were from the Youth'07 survey. Secondary schools were randomly selected, and then students were randomly selected from the school rolls for participation.	13-17 yo	Male: 53.7% Female: 46.3%	Asian: 1.097 European: 4651 Maori: 1626 Pacific: 845 Other: 510	Small-area deprivation Low: 3173 Middle: 3315 High: 2160	During the past 7 days, how many times did all, or most, of your family living in your house eat a meal together?	Any	A week	Never or 1-2 times per week: 23.6% 3-4 times per week: 17.9% 5-6 times per week: 23.4% 7or more times per week: 35.1%	All measures were assessed using the Youth’07 Survey questionnaire, an electronic and self report instrument, except for anthropometric measures; these measures were taken by trained staff, and used to calculate BMI.	Never or 1-2 times, 3-4 times, 5-6 times, 7or more times (per week)	BMI mean and dietary intake/eating behaviors	Demographic measures Anthropometric measures Frequency of family meals Eating behaviors Home food environment	Frequency of family meals was reported by the adolescents	8734	Not applicable	Frequent family meals were associated with greater consumption of fruits and vegetables and breakfast. Adolescents who frequently shared family meals were also more likely to report that what they ate in the past week was healthy than adolescents who did not.
32	Regular family breakfast was associated with children's overweight and parental education: Results from the ENERGY cross-sectional study	Vik et al.	2016	Belgium, Greece, Hungary, The Netherlands, Norway, Slovenia and Spain	Seventh Framework Programme of the European Commission, HEALTH.	This study aims to assess (i) the prevalence of having regular family breakfast, lunch, dinner (i.e. 5–7 days/week together with their family) among 10–12 year olds in Europe, (ii) the association between family meals and child weight status, and (iii) potential differences in having family meals according to country of residence, gender, ethnicity and parental levels of education.	Cross-sectional	Being participant of the ENERGY-project.	A school recruitment letter was sent to the headmaster of the sampled schools, followed by a personal telephone call. Following the school's agreement, parents received a letter explaining the study's purpose and were asked to provide a written consent for their child's participation in countries where active informed consent (opt in) was required.	11.5/ 10 - 12 yo	Male: 48% Female: 52%	Native: 92% Non-native: 8%	Not reported	How often do you and/or your spouse/partner have breakfast/lunch/dinner together with your child?	Breakfast, lunch and dinner	A week	Breakfast with family 5–7 days per week: 35% Lunch with family 5–7 days per week: 37% Dinner with family 5–7 days per week: 76%	All measures, except for anthropometric measures, were assessed through two self report questionnaires, one responded by adolescents and other by parents. Anthropometric mesasures (height and weight) were measured by trained staff. Nutritional status was assessed using the International Obesity Task Force criteria	Breakfast, lunch and dinner with family 5-7 times per week (percentage)	Nutritional status (normal weight; overweight and obesity)	Socioeconomic variables Frequency of family meals Anthropometric measures Parents' education	Frequency of family meals was reported by the parents	7716	Not applicable	Having regular family breakfast, but not lunch or dinner, was inversely associated with overweight.
56	Exploring the Role of Family Functioning in the Association Between Frequency of Family Dinners and Dietary Intake Among Adolescents and Young Adults	Walton et al.	2018	USA	National Heart, Lung, and Blood Institute, National Institutes of Health.	To examine whether level of family functioning is associated cross-sectionally with frequency of family dinners and dietary intake among a US national sample of adolescents and young adults.	Cross-sectional	Inclusion: Participants of the GUTS 2 whose questionnaire assessed both family dinner frequency and family functioning. Exclusion: Participants with missing data on family dinner, dietary intake, and family functioning.	Participants are from the US-based Growing Up Today Study 2 (GUTS2), an ongoing cohort study of offspring of nurses (participants in the Nurses’ Health Study II). The GUTS2 cohort was established in 2004; study staff contacted 20700 women in the Nurses’ Health Study II who had children 9 to 17 years of age and subsequently mailed questionnaires to 8826 female and 8454 male children whose mothers …	19.4/ 14 - 24 yo	Male: 42.9% Female: 57.1%	White: 92.6%	Mother's spouse or partner's educational level: < College education: 31.3% College education: 68.7%	How often do you sit down with other members of your family to eat dinner or supper?	Dinner and supper	A week	Family dinner frequency per week, mean ± SD: 3.4 ± 1.6 Times per week: <5 (n = 1681) ≥5 (n = 1047)	Dietary intake was examined via the following 4 behaviors: intake of fruit and vegetables, sugar sweetened beverages (SSBs), fast food, and takeout food. Fruit and vegetable intake was measured using a 27-item food frequency questionnaire assessing intake during the past year using a 10-point ordinal scale ranging from 0 to 6 or more times/d. The other food items were assessed with especific ques…	Mean of frequency of family meals per week	Dietary intake	Dietary intake Family functioning	Not reported	2728	Not applicable	More frequent family dinners were associated with improved dietary intake.
57	Associations Between Family Dinner Frequency and Specific Food Behaviors Among Grade Six, Seven, and Eight Students from Ontario and Nova Scotia	Woodruff et al.	2009	Canada	Porcupine Health Unit (Timmins, ON), Canadian Institutes of Health Research: Institute of Population and Public Health (Ottawa, ON), Region of Waterloo Public Health (Waterloo, ON), Ministry of Health Promotion (Province of Ontario), and Nova Scotia Office of Health Promotion	To examine associations among family dinner frequency and fast food frequency, soft drink consumption, breakfast skipping, dieting for weight loss, concerns about a high body weight, and self efficacy for healthy eating during certain situations	Cross-sectional	Exclusion: participants with implausible energy and/or food group intakes data; participants with self-reported body mass index was greater or less than three times the standard deviation based on the age- and gender-adjusted mean BMI values	Not reported	Not reported	Male: 48% Female: 52%	Not reported	Not reported	‘Typically, how many days per week do you eat dinner or supper with at least one parent?’	Dinner or supper	A week	0-2 times per week: 11% 3-5 times per week: 19% 6-7 times per week: 70%	All measures were collected using the validated Web-based Food Behavior Questionnaire, a self report instrument. Dietary intake was assessed using a 24-hours diet recall	0-2 times, 3-5 times, 6-7 times (per week)	Dietary intake intake	Socioeconomic variables Frequency of family meals Anthropometric measures Food behaviors Physical activity patterns	Frequency of family meals was reported by the adolescents	3223	Not applicable	Higher family dinner frequency was significantly associated with less soft drink consumption and consuming breakfast on the day of the survey.
58	Healthy eating index-C is positively associated with family dinner frequency among students in grades 6–8 from Southern Ontario, Canada	Woodruff et al.	2010	Canada	Canadian Institutes of Health Research, Institute of Population and Public Health (Ottawa, ON). SJ Woodruff was funded by a Doctoral Student Award in Nutrition Education and Communication from the Danone Institute of Canada.	To describe family dinner frequency (FDF) and its associations with overall diet quality.	Cross-sectional	Exclusion: participants with implausible food intake data and/or food group intakes; when the calculated HEI-C being an outlier	Participants were recruited from the Peel District School Board (urban centre in Southern Ontario, Canada) through an information letter and summary of the project being mailed to school principals, which were followed up with a telephone call to determine each school’s willingness to participate.	10-14 yo	Male: 53% Female: 47%	Not reported	Median school-level socioeconomic status: $72 557 (ranged from $65 558 to $92 034)	Typically, how many days per week do you eat dinner or supper with at least one parent?	Dinner or supper	A week	0-2 times/week: 15% 3-5 times/week: 20% 6-7 times/week: 65%	Diet quality was assessed using the HEI-C All the other measures were obtained through validated web-based Food Behaviour Questionnaire. Weight and height were self reported by the adolescents and then used to calculate BMI. Nutritional status was assessed using INternational guidelines	0-2 times, 3-5 times, 6-7 times (per week)	Diet quality	Meal behaviors Nutrient intakes Food behaviors Anthropometric measures Diet quality Demographic variables	Frequency of family meals was reported by the adolescents	1293	Not applicable	Diet quality scores were higher among participants reporting 6–7 dinners/week.
59	The associations of meals and snacks on family meals among a sample of grade 7 students from Southwestern Ontario	Woodruff et al.	2014	Canada	Southwestern Ontario in motion, the Department of Kinesiology & the Faculty of Nursing at the University of Windsor.	To determine the associations among the frequency and calorie consumption of meals/snacks and family meals.	Cross-sectional	Exclusion: participantes with implausible food intake data and/or food group intakes.	Schools were chosen from two school boards (e.g., n = 98 possible schools) and were selected to represent a cross section of neighbourhoods based on a comparison of socioeconomic and demographic variables. All students in grade 7 were targeted, yet due to split classrooms, some grade 6 and grade 8 students were invited to participate.	12.3 yo	Male: 52% Female: 48%	White: 72% Non-white: 28%	Schools with an annual median income >$50,000: 71% Schools with an annual median income < $50,000): 29%	Typically, how many days per week do you eat dinner/supper with at least one parent/guardian?	Dinner or supper	A week	0-2 times/week: 8% 3-5 times/week: 15% 6-7 times/week: 77%	The measures was obtained through the validated Waterloo Web-based Eating Behaviour Questionnaire (WEB-Q), including 24-hours dietary recall. Anthropometric measures (height and weight) were taken by nurses and/or nursing students and were used to calculate BMI. Nutritional status was assessed using World Health Organization guidelines (1985)	0-2 times, 3-5 times, 6-7 times (per week)	Dietary intake	Nutrient intake Frequency of family meals Anthropometric measures Demographic variables	Frequency of family meals was reported by the adolescents	964	Not applicable	Specifically for the dinner meal, fewer calories were consumed if the dinner meal was consumed with family members (685.9 ± 384.8 kcal) compared with eating dinner with friends (835.7 ± 395.1 kcal) or alone (808.8 ± 476.1 kcal; p = 0.041). Eating frequency throughout the day was more predictive of eating togeth- er as a family than the associations of a specific meal or snack.
35	Meal patterns among children and adolescents and their associations with weight status and parental characteristics	Wurbach et al.	2009	Germany	None	To describe the meal patterns of Jena schoolchildren and their associations with children’s weight status and parental characteristics.	Cross-sectional	Not reported	Schoolchildren were randomly recruited and measured.	7-14 yo	Male: 51.6% Female: 48.4%	Not reported	Not reported	Participants reported the frequency of main meals (breakfast, lunch, dinner) eaten together with all family members	Main meals	Weekdays (5 days)	Male 0: 3.2% 1: 45.8% 2: 47% 3: 4% Female 0: 3.8% 1: 46.6% 2: 44.6% 3: 5%	Children anthropometric measurements were performed by the research staff; BMI values for the parents were based on self-reported heights and weights, gathered from the questionnaire. The other variables were reported by the parents using a short version of a validated questionnaire	Levels 0,1, 2, 3	Weight status	Anthropometric measures School lunch participation Breakfast consumption Meal frequencies Frequency of family meals Parental education Parental employment Parent's educational status	Frequency of family meals was reported by the parents	1571	Not applicable	Using linear regression analysis, a high inverse association between BMI-SDS and meal frequency was observed, in addition to relationships with parental weight status and paternal education, but not with family meals
